# Supplementary material for: Feasibility of Co-Targeting HER3 and EpCAM Using Seribantumab and DARPin–Toxin Fusion in a Pancreatic Cancer Xenograft Model
Source: Int J Mol Sci. 2023 Feb 2;24(3):2838. doi: 10.3390/ijms24032838 (PMC9917732; doi:10.3390/ijms24032838)
Supplement: Supplementary file 1 [file ijms-24-02838-s001.zip]

Archive with 1 entries (1 files):
- ijms-2065218-supplementary.pdf
